# Supplementary material for: Regulation of Epigenetic Modifications in the Placenta during Preeclampsia: PPARγ Influences H3K4me3 and H3K9ac in Extravillous Trophoblast Cells
Source: Int J Mol Sci. 2021 Nov 18;22(22):12469. doi: 10.3390/ijms222212469 (PMC8622744; doi:10.3390/ijms222212469)
Supplement: Supplementary file 1 [file ijms-22-12469-s001.zip]

Archive with 1 entries (1 files):
- ijms-1455846-supplementary.pdf
